# Supplementary material for: Placenta Accreta Spectrum Disorder Complicated with Endometriosis: Systematic Review and Meta-Analysis
Source: Biomedicines. 2022 Feb 6;10(2):390. doi: 10.3390/biomedicines10020390 (PMC8962380; doi:10.3390/biomedicines10020390)
Supplement: Supplementary file 1 [file biomedicines-10-00390-s001.zip]

Archive with 2 entries (2 files):
- Metadata table_123121.pdf
- Supplemental Figure S1.pdf
